# Supplementary material for: On-Chip Tunable Cell Rotation Using Acoustically Oscillating Asymmetrical Microstructures
Source: Micromachines (Basel). 2018 Nov 14;9(11):596. doi: 10.3390/mi9110596 (PMC6265899; doi:10.3390/mi9110596)
Supplement: Supplementary file 1 [file micromachines-09-00596-s001.zip]

Archive with 1 entries (1 files):
- micromachines-375605-SI.mp4
